# Supplementary material for: Liver-specific gene therapy based on self-complementary adeno-associated virus for lysosomal acid lipase deficiency
Source: Front Pharmacol. 2026 Jul 1;17:1822727. doi: 10.3389/fphar.2026.1822727 (PMC13368558; doi:10.3389/fphar.2026.1822727)
Supplement: Supplementary file 2 [file Supplementaryfile2.xlsx]

## Sheet: Figure 2A
Figure 2A	Raw data
Group name	Sample name	Ct		StdDev Ct	Qty		Mean Qty	Liver viral genome (vg/ug)
P6-13/rscAAV8 1×1013 vg/kg	9-1	23.2566	23.3124	0.0395	50550.7	48655.9	49603.3	275574
	9-3	23.8256	23.8497	0.017	34245.9	33686.2	33966	188700
	9-5	23.0647	23.0097	0.0389	57642.4	59855.1	58748.8	326382
	9-6	23.73	23.6596	0.0498	36560.9	38366.6	37463.7	208132
P6-13/rscAAV8 5×1012 vg/kg	10-1	25.5518	25.643	0.0645	10509.2	9873.61	10191.4	56618.9
	10-2	26.283	26.3129	0.0212	6371.83	6242.54	6307.18	35039.9
	10-3	25.7489	25.8425	0.0662	9183.18	8613.48	8898.33	49435.2
	10-4	25.8612	25.9328	0.0506	8688.07	8243.21	8465.64	47031.3
P6-13/rscAAV8 1×1012 vg/kg	11-1	29	28.882	0.0834	992.565	1076.02	1034.29	5746.06
	11-3	28.492	28.5544	0.0441	1405.22	1346.45	1375.84	7643.56
	11-5	28.0977	28.0781	0.0138	1840.46	1865.28	1852.87	10293.7
	11-7	28.1334	28.1225	0.00774	1796	1809.5	1802.75	10015.3
GFP/rssAAV8 1×1013vg/kg	4-2	22.3984	22.4337	0.0249	164052	160116	162084	450233
	4-4	21.6467	21.583	0.0451	275388	287758	281573	782147
	4-6	21.7112	21.6633	0.0339	263416	272258	267837	743992
	4-7	23.8958	23.7986	0.0687	58458.2	62508.6	60483.4	168009
GFP/rssAAV8 5×1012 vg/kg	5-2	24.2812	24.3463	0.0461	44824.7	42857.1	43840.9	121780
	5-4	25.383	25.3333	0.0351	20977.9	21708.7	21343.3	59286.9
	5-6	24.9805	25.0071	0.0188	27684.7	27181.2	27432.9	76202.5
	5-7	25.3788	25.2825	0.0681	21038.6	22482.7	21760.7	60446.4
GFP/rssAAV8 1×1012 vg/kg	7-1	26.7992	26.7572	0.0297	4475.47	4605.96	4540.71	12613.1
	7-2	27.8459	27.9039	0.041	2186.54	2101.51	2144.03	5955.64
	7-5	27.3076	27.2099	0.0691	3160.49	3379.03	3269.76	9082.67
	7-7	28.5592	28.4237	0.0958	1342.03	1472.43	1407.23	3908.97
PBS	8-1	32.1944	32.3879	0.137	111.529	97.6932	104.611	The value is below the standard curve, at a borderline level.
	8-2	32.2398	32.2774	0.0266	186.08	181.319	183.7
	8-3	32.6561	32.2959	0.255	81.3143	104.04	92.6774
	8-4	31.9956	32.3234	0.232	220.185	175.662	197.923
Tests of Normalitya
	Group	Kolmogorov-Smirnovb			Shapiro-Wilk
		Statistic	df	Sig.	Statistic	df	Sig.
VAR00001	"GFP/rssAAV8 1×1012 vg/kg"	0.194	4	.	0.976	4	0.879
	"GFP/rssAAV8 5×1012 vg/kg"	0.294	4	.	0.807	4	0.115
	"GFP/rssAAV8 1×1013 vg/kg"	0.266	4	.	0.899	4	0.427
	P6-13/rscAAV8 1×1012 vg/kg	0.269	4	.	0.9	4	0.43
	P6-13/rscAAV8 5×1012 vg/kg	0.25	4	.	0.961	4	0.783
	P6-13/rscAAV8 1×1013 vg/kg	0.246	4	.	0.932	4	0.605
Levene's Test of Equality of Error Variancesa,b
		Levene Statistic	df1	df2	Sig.
VAR00001	Based on Mean	12.992	5	18	0
	Based on Median	9.498	5	18	0
	Based on Median and with adjusted df	9.498	5	3.367	0.036
	Based on trimmed mean	12.915	5	18	0
Group Statistics
	Group	N	Mean	Std. Deviation	Std. Error Mean
VAR00001	"GFP/rssAAV8 1×1012 vg/kg"	4	7887.5	3793.22	1896.61
	P6-13/rscAAV8 1×1012 vg/kg	4	8422.5	2142.28	1071.14
Independent Samples Test
		Levene's Test for Equality of Variances		t-test for Equality of Means
		F	Sig.	t	df	Sig. (2-tailed)	Mean Difference	Std. Error Difference	95% Confidence Interval of the Difference
									Lower	Upper
VAR00001	Equal variances assumed	1.778	0.231	-0.246	6	0.814	-535	2178.18	-5864.81	4794.81
	Equal variances not assumed			-0.246	4.737	0.816	-535	2178.18	-6228.98	5158.98
Independent Samples Effect Sizes
		Standardizera	Point Estimate	95% Confidence Interval
				Lower	Upper
VAR00001	Cohen's d	3080.41	-0.174	-1.556	1.223
	Hedges' correction	3546.3	-0.151	-1.351	1.062
	Glass's delta	2142.28	-0.25	-1.629	1.168
Group Statistics
	Group	N	Mean	Std. Deviation	Std. Error Mean
VAR00001	"GFP/rssAAV8 5×1012 vg/kg"	4	79475	29382.5	14691.2
	P6-13/rscAAV8 5×1012 vg/kg	4	47000	8979.98	4489.99
Independent Samples Test
		Levene's Test for Equality of Variances		t-test for Equality of Means
		F	Sig.	t	df	Sig. (2-tailed)	Mean Difference	Std. Error Difference	95% Confidence Interval of the Difference
									Lower	Upper
VAR00001	Equal variances assumed	3.178	0.125	2.114	6	0.079	32475	15362	-5114.56	70064.6
	Equal variances not assumed			2.114	3.556	0.111	32475	15362	-12363.9	77313.9
Independent Samples Effect Sizes
		Standardizera	Point Estimate	95% Confidence Interval
				Lower	Upper
VAR00001	Cohen's d	21725.2	1.495	-0.163	3.064
	Hedges' correction	25011	1.298	-0.141	2.662
	Glass's delta	8979.98	3.616	0.543	6.662
Group Statistics
	Group	N	Mean	Std. Deviation	Std. Error Mean
VAR00001	"GFP/rssAAV8 1×1013 vg/kg"	4	536000	286705	143353
	P6-13/rscAAV8 1×1013 vg/kg	4	249750	63078.7	31539.3
Independent Samples Test
		Levene's Test for Equality of Variances		t-test for Equality of Means
		F	Sig.	t	df	Sig. (2-tailed)	Mean Difference	Std. Error Difference	95% Confidence Interval of the Difference
									Lower	Upper
VAR00001	Equal variances assumed	8.843	0.025	1.95	6	0.099	286250	146781	-72910.7	645411
	Equal variances not assumed			1.95	3.29	0.138	286250	146781	-158439	730939
Independent Samples Effect Sizes
		Standardizera	Point Estimate	95% Confidence Interval
				Lower	Upper
VAR00001	Cohen's d	207580	1.379	-0.245	2.918
	Hedges' correction	238975	1.198	-0.213	2.535
	Glass's delta	63078.7	4.538	0.864	8.235

## Sheet: Figure 2B
Figure 2B
Raw data
Group name	Sample name	ct		avg ct	sample name	ct		avg ct	△CT	△△CT	2^(-△△CT)
P6-13/rscAAV8 1×1013 vg/kg	LAL 9-1	17.4974	17.4228	17.4601	18S 9-1	10.2483	10.2706	10.2594	7.20065	-16.7693	111700
	LAL 9-3	17.2106	17.2106	17.2106	18S 9-3	9.70964	9.7616	9.73562	7.47498	-16.4949	92357.6
	LAL 9-5	17.8162	17.9264	17.8713	18S 9-5	10.7247	10.9017	10.8132	7.0581	-16.9118	123301
	LAL 9-6	17.03	17.1105	17.0703	18S 9-6	10.1275	10.0869	10.1072	6.96305	-17.0069	131698
P6-13/rscAAV8 5×1012 vg/kg	LAL 10-1	16.5556	16.5341	16.5449	18S 10-1	8.57525	8.60236	8.58881	7.95604	-16.2497	77920.8
	LAL 10-2	18.0133	18.0424	18.0279	18S 10-2	10.4662	10.4874	10.4768	7.55105	-16.6547	103174
	LAL 10-3	17.3307	17.3236	17.3271	18S 10-3	9.3139	9.33162	9.32276	8.00437	-16.2014	78105.6
	LAL 10-4	17.4232	17.3942	17.4087	18S 10-4	8.90026	8.9051	8.90268	8.50602	-15.6997	53222.4
P6-13/rscAAV8 1×1012 vg/kg	LAL 11-1	20.3666	20.3863	20.3764	18S 11-1	9.65654	9.66598	9.66126	10.7152	-13.0179	8294.07
	LAL 11-3	21.0091	21.0256	21.0174	18S 11-3	11.539	11.515	11.527	9.49035	-14.2427	19385.7
	LAL 11-5	19.4435	19.4057	19.4246	18S 11-5	9.66963	9.71581	9.69272	9.73188	-14.0012	16397.3
	LAL 11-7	18.9107	18.8494	18.8801	18S 11-7	9.17271	9.17597	9.17434	9.70571	-14.0273	16697.5
GFP/rssAAV8 1×1013vg/kg	LAL 4-2	32.3781	32.4835	32.4308	18S 4-2	9.73212	9.74944	9.74078	22.69	-1.2799	2.42823
	LAL 4-4	31.9363	31.978	31.9571	18S 4-4	10.1076	10.3492	10.2284	21.7288	-2.24117	4.72781
	LAL 4-6	31.8885	31.3548	31.6216	18S 4-6	8.84618	8.59097	8.71857	22.9031	-1.06685	2.09485
	LAL 4-7	31.6698	31.3784	31.5241	18S 4-7	8.94415	9.05422	8.99919	22.5249	-1.44501	2.72264
GFP/rssAAV8 5×1012 vg/kg	LAL 5-2	30.5978	31.0742	30.836	18S 5-2	9.3618	9.37333	9.36757	21.4684	-2.73733	6.66835
	LAL 5-4	32.1162	31.7822	31.9492	18S 5-4	10.2587	10.6057	10.4322	21.517	-2.68877	6.44761
	LAL 5-6	31.0035	31.1347	31.0691	18S 5-6	10.3647	10.3209	10.3428	20.7263	-3.47946	11.1538
	LAL 5-7	31.1536	31.287	31.2203	18S 5-7	9.21283	9.03327	9.12305	22.0972	-2.10852	4.31247
GFP/rssAAV8 1×1012 vg/kg	LAL 7-1	33.5377	33.6303	33.584	18S 7-1	11.2071	11.1929	11.2	22.384	-1.34905	2.54745
	LAL 7-2	32.5251	32.1005	32.3128	18S 7-2	9.57617	9.67166	9.62392	22.6889	-1.04417	2.06218
	LAL 7-5	34	34	34	18S 7-5	10.4407	10.4871	10.4639	23.5361	-0.196954	1.14628
	LAL 7-7	33.3354	34.238	33.7867	18S 7-7	8.81901	8.86259	8.8408	24.9459	1.21285	0.431417
PBS	LAL 8-2	33.7846	32.6857	33.2351	18S 8-2	10.1493	10.2099	10.1796	23.0556	-0.677504	1.59937
	LAL 8-1	34.3568	34.4465	34.5488	18S 8-1	10.349	10.348	10.3485	24.098	0.364946	0.776498
	LAL 8-3	31.4866	33.4356	35.4356	18S 8-3	9.46059	9.41378	9.43718	23.9984	0.265361	0.83199
	LAL 8-4	34.0324	34.1419	34.0872	18S 8-4	10.3352	10.2786	10.3069	23.7802	0.0471963	0.967815
Tests of Normality
	Group	Kolmogorov-Smirnova			Shapiro-Wilk
		Statistic	df	Sig.	Statistic	df	Sig.
VAR00001	Blank control	0.329	4	.	0.801	4	0.104
	"GFP/rssAAV8 1×1012 vg/kg"	0.206	4	.	0.967	4	0.824
	"GFP/rssAAV8 5×1012 vg/kg"	0.341	4	.	0.821	4	0.146
	"GFP/rssAAV8 1×1013 vg/kg"	0.247	4	.	0.959	4	0.77
	P6-13/rscAAV8 1×1012 vg/kg	0.349	4	.	0.855	4	0.241
	P6-13/rscAAV8 5×1012 vg/kg	0.25	4	.	0.946	4	0.693
	P6-13/rscAAV8 1×1013 vg/kg	0.192	4	.	0.963	4	0.799
Levene's Test of Equality of Error Variancesa,b
		Levene Statistic	df1	df2	Sig.
VAR00001	Based on Mean	3.462	6	21	0.015
	Based on Median	3.28	6	21	0.02
	Based on Median and with adjusted df	3.28	6	5.597	0.094
	Based on trimmed mean	3.453	6	21	0.016
Group Statistics
	Group	N	Mean	Std. Deviation	Std. Error Mean
VAR00001	Blank control	4	1.045	0.37864	0.18932
	"GFP/rssAAV8 1×1012 vg/kg"	4	1.5475	0.94419	0.47209
Independent Samples Test
		Levene's Test for Equality of Variances		t-test for Equality of Means
		F	Sig.	t	df	Sig. (2-tailed)	Mean Difference	Std. Error Difference	95% Confidence Interval of the Difference
									Lower	Upper
VAR00001	Equal variances assumed	5.515	0.057	-0.988	6	0.361	-0.5025	0.50864	-1.7471	0.7421
	Equal variances not assumed			-0.988	3.941	0.38	-0.5025	0.50864	-1.92315	0.91815
Independent Samples Effect Sizes
		Standardizera	Point Estimate	95% Confidence Interval
				Lower	Upper
VAR00001	Cohen's d	0.71933	-0.699	-2.111	0.766
	Hedges' correction	0.82812	-0.607	-1.834	0.666
	Glass's delta	0.94419	-0.532	-1.938	0.95
Group Statistics
	Group	N	Mean	Std. Deviation	Std. Error Mean
VAR00001	Blank control	4	1.045	0.37864	0.18932
	"GFP/rssAAV8 5×1012 vg/kg"	4	2.9925	1.1866	0.5933
Independent Samples Test
		Levene's Test for Equality of Variances		t-test for Equality of Means
		F	Sig.	t	df	Sig. (2-tailed)	Mean Difference	Std. Error Difference	95% Confidence Interval of the Difference
									Lower	Upper
VAR00001	Equal variances assumed	3.161	0.126	-3.127	6	0.02	-1.9475	0.62277	-3.47137	-0.42363
	Equal variances not assumed			-3.127	3.605	0.041	-1.9475	0.62277	-3.75402	-0.14098
Independent Samples Effect Sizes
		Standardizera	Point Estimate	95% Confidence Interval
				Lower	Upper
VAR00001	Cohen's d	0.88074	-2.211	-4.01	-0.316
	Hedges' correction	1.01394	-1.921	-3.483	-0.274
	Glass's delta	1.1866	-1.641	-3.445	0.286
Group Statistics
	Group	N	Mean	Std. Deviation	Std. Error Mean
VAR00001	Blank control	4	1.045	0.37864	0.18932
	"GFP/rssAAV8 1×1013 vg/kg"	4	1.5475	0.38056	0.19028
Independent Samples Test
		Levene's Test for Equality of Variances		t-test for Equality of Means
		F	Sig.	t	df	Sig. (2-tailed)	Mean Difference	Std. Error Difference	95% Confidence Interval of the Difference
									Lower	Upper
VAR00001	Equal variances assumed	0.016	0.902	-1.872	6	0.11	-0.5025	0.26842	-1.15929	0.15429
	Equal variances not assumed			-1.872	6	0.11	-0.5025	0.26842	-1.1593	0.1543
Independent Samples Effect Sizes
		Standardizera	Point Estimate	95% Confidence Interval
				Lower	Upper
VAR00001	Cohen's d	0.3796	-1.324	-2.85	0.285
	Hedges' correction	0.43701	-1.15	-2.475	0.248
	Glass's delta	0.38056	-1.32	-2.97	0.454
Group Statistics
	Group	N	Mean	Std. Deviation	Std. Error Mean
VAR00001	Blank control	4	1.045	0.37864	0.18932
	P6-13/rscAAV8 1×1012 vg/kg	4	15193.6	4791.93	2395.96
Independent Samples Test
		Levene's Test for Equality of Variances		t-test for Equality of Means
		F	Sig.	t	df	Sig. (2-tailed)	Mean Difference	Std. Error Difference	95% Confidence Interval of the Difference
									Lower	Upper
VAR00001	Equal variances assumed	6.709	0.041	-6.341	6	0.001	-15192.6	2395.96	-21055.3	-9329.89
	Equal variances not assumed			-6.341	3	0.008	-15192.6	2395.96	-22817.6	-7567.57
Independent Samples Effect Sizes
		Standardizera	Point Estimate	95% Confidence Interval
				Lower	Upper
VAR00001	Cohen's d	3388.4	-4.484	-7.281	-1.618
	Hedges' correction	3900.88	-3.895	-6.325	-1.406
	Glass's delta	4791.93	-3.17	-5.911	-0.376
Group Statistics
	Group	N	Mean	Std. Deviation	Std. Error Mean
VAR00001	Blank control	4	1.045	0.37864	0.18932
	P6-13/rscAAV8 5×1012 vg/kg	4	78105.6	20392.9	10196.5
Independent Samples Test
		Levene's Test for Equality of Variances		t-test for Equality of Means
		F	Sig.	t	df	Sig. (2-tailed)	Mean Difference	Std. Error Difference	95% Confidence Interval of the Difference
									Lower	Upper
VAR00001	Equal variances assumed	3.044	0.132	-7.66	6	0	-78104.5	10196.5	-103054	-53154.7
	Equal variances not assumed			-7.66	3	0.005	-78104.5	10196.5	-110554	-45654.8
Independent Samples Effect Sizes
		Standardizera	Point Estimate	95% Confidence Interval
				Lower	Upper
VAR00001	Cohen's d	14420	-5.416	-8.677	-2.103
	Hedges' correction	16600.9	-4.705	-7.537	-1.827
	Glass's delta	20392.9	-3.83	-7.024	-0.619
Group Statistics
	Group	N	Mean	Std. Deviation	Std. Error Mean
VAR00001	Blank control	4	1.045	0.37864	0.18932
	P6-13/rscAAV8 1×1013 vg/kg	4	114764	17039.8	8519.92
Independent Samples Test
		Levene's Test for Equality of Variances		t-test for Equality of Means
		F	Sig.	t	df	Sig. (2-tailed)	Mean Difference	Std. Error Difference	95% Confidence Interval of the Difference
									Lower	Upper
VAR00001	Equal variances assumed	8.754	0.025	-13.47	6	0	-114763	8519.92	-135611	-93915.6
	Equal variances not assumed			-13.47	3	0.001	-114763	8519.92	-141877	-87648.9
Independent Samples Effect Sizes
		Standardizera	Point Estimate	95% Confidence Interval
				Lower	Upper
VAR00001	Cohen's d	12049	-9.525	-14.939	-4.113
	Hedges' correction	13871.3	-8.273	-12.976	-3.573
	Glass's delta	17039.8	-6.735	-12.042	-1.562

## Sheet: Figure 2C
Figure 2C	Liver LAL activity (wild-type mice)
Blank control	GFP/rssAAV8			P6-13/rscAAV8
	1×1012 vg/kg	5×1012 vg/kg	1×1013 vg/kg	1×1012 vg/kg	5×1012 vg/kg	1×1013 vg/kg
45.2868	61.76	39.36	50.31	5483.72	12036.2	18186
37.2093	62.33	46.31	57.01	5546.51	12945.7	16976.7
50.6977	59.88	48.87	45.41	5151.16	12279.1	20564
46.4031	60.62	46.42	55.26	4716.28	12420.3	21843
Tests of Normality
	Group	Kolmogorov-Smirnova			Shapiro-Wilk
		Statistic	df	Sig.	Statistic	df	Sig.
VAR00001	Blank control	0.277	4	.	0.94	4	0.651
	"GFP/rssAAV8 1×1012 vg/kg"	0.21	4	.	0.959	4	0.775
	"GFP/rssAAV8 5×1012 vg/kg"	0.353	4	.	0.854	4	0.24
	"GFP/rssAAV8 1×1013 vg/kg"	0.234	4	.	0.943	4	0.675
	P6-13/rscAAV8 1×1012 vg/kg	0.252	4	.	0.902	4	0.439
	P6-13/rscAAV8 5×1012 vg/kg	0.25	4	.	0.948	4	0.706
	P6-13/rscAAV8 1×1013 vg/kg	0.207	4	.	0.954	4	0.738
Levene's Test of Equality of Error Variancesa,b
		Levene Statistic	df1	df2	Sig.
VAR00001	Based on Mean	20.28	6	21	0
	Based on Median	19.678	6	21	0
	Based on Median and with adjusted df	19.678	6	4.267	0.005
	Based on trimmed mean	20.273	6	21	0
Group Statistics
	Group	N	Mean	Std. Deviation	Std. Error Mean
VAR00001	Blank control	4	44.8992	5.63231	2.81616
	"GFP/rssAAV8 1×1012 vg/kg"	4	61.1475	1.10428	0.55214
Independent Samples Test
		Levene's Test for Equality of Variances		t-test for Equality of Means
		F	Sig.	t	df	Sig. (2-tailed)	Mean Difference	Std. Error Difference	95% Confidence Interval of the Difference
									Lower	Upper
VAR00001	Equal variances assumed	2.859	0.142	-5.662	6	0.001	-16.2483	2.86977	-23.2704	-9.2262
	Equal variances not assumed			-5.662	3.23	0.009	-16.2483	2.86977	-25.0236	-7.47291
Independent Samples Effect Sizes
		Standardizera	Point Estimate	95% Confidence Interval
				Lower	Upper
VAR00001	Cohen's d	4.05847	-4.004	-6.57	-1.36
	Hedges' correction	4.67228	-3.478	-5.707	-1.182
	Glass's delta	1.10428	-14.714	-26.045	-3.833
Group Statistics
	Group	N	Mean	Std. Deviation	Std. Error Mean
VAR00001	Blank control	4	44.8992	5.63231	2.81616
	"GFP/rssAAV8 5×1012 vg/kg"	4	45.24	4.09425	2.04712
Independent Samples Test
		Levene's Test for Equality of Variances		t-test for Equality of Means
		F	Sig.	t	df	Sig. (2-tailed)	Mean Difference	Std. Error Difference	95% Confidence Interval of the Difference
									Lower	Upper
VAR00001	Equal variances assumed	0.19	0.678	-0.098	6	0.925	-0.34078	3.48159	-8.85991	8.17836
	Equal variances not assumed			-0.098	5.478	0.926	-0.34078	3.48159	-9.06042	8.37887
Independent Samples Effect Sizes
		Standardizera	Point Estimate	95% Confidence Interval
				Lower	Upper
VAR00001	Cohen's d	4.92371	-0.069	-1.453	1.32
	Hedges' correction	5.66838	-0.06	-1.262	1.147
	Glass's delta	4.09425	-0.083	-1.464	1.311
Group Statistics
	Group	N	Mean	Std. Deviation	Std. Error Mean
VAR00001	Blank control	4	44.8992	5.63231	2.81616
	"GFP/rssAAV8 1×1013 vg/kg"	4	51.9975	5.22851	2.61425
Independent Samples Test
		Levene's Test for Equality of Variances		t-test for Equality of Means
		F	Sig.	t	df	Sig. (2-tailed)	Mean Difference	Std. Error Difference	95% Confidence Interval of the Difference
									Lower	Upper
VAR00001	Equal variances assumed	0.021	0.89	-1.847	6	0.114	-7.09828	3.84253	-16.5006	2.30406
	Equal variances not assumed			-1.847	5.967	0.114	-7.09828	3.84253	-16.5132	2.31665
Independent Samples Effect Sizes
		Standardizera	Point Estimate	95% Confidence Interval
				Lower	Upper
VAR00001	Cohen's d	5.43416	-1.306	-2.828	0.298
	Hedges' correction	6.25604	-1.135	-2.456	0.259
	Glass's delta	5.22851	-1.358	-3.024	0.434
Group Statistics
	Group	N	Mean	Std. Deviation	Std. Error Mean
VAR00001	Blank control	4	44.8992	5.63231	2.81616
	P6-13/rscAAV8 1×1012 vg/kg	4	5224.42	380.592	190.296
Independent Samples Test
		Levene's Test for Equality of Variances		t-test for Equality of Means
		F	Sig.	t	df	Sig. (2-tailed)	Mean Difference	Std. Error Difference	95% Confidence Interval of the Difference
									Lower	Upper
VAR00001	Equal variances assumed	10.225	0.019	-27.215	6	0	-5179.52	190.317	-5645.21	-4713.83
	Equal variances not assumed			-27.215	3.001	0	-5179.52	190.317	-5785.04	-4573.99
Independent Samples Effect Sizes
		Standardizera	Point Estimate	95% Confidence Interval
				Lower	Upper
VAR00001	Cohen's d	269.149	-19.244	-29.943	-8.632
	Hedges' correction	309.856	-16.716	-26.009	-7.498
	Glass's delta	380.592	-13.609	-24.1	-3.528
Group Statistics
	Group	N	Mean	Std. Deviation	Std. Error Mean
VAR00001	Blank control	4	44.8992	5.63231	2.81616
	P6-13/rscAAV8 5×1012 vg/kg	4	12420.3	384.53	192.265
Independent Samples Test
		Levene's Test for Equality of Variances		t-test for Equality of Means
		F	Sig.	t	df	Sig. (2-tailed)	Mean Difference	Std. Error Difference	95% Confidence Interval of the Difference
									Lower	Upper
VAR00001	Equal variances assumed	4.799	0.071	-64.36	6	0	-12375.4	192.285	-12845.9	-11904.9
	Equal variances not assumed			-64.36	3.001	0	-12375.4	192.285	-12987.2	-11763.6
Independent Samples Effect Sizes
		Standardizera	Point Estimate	95% Confidence Interval
				Lower	Upper
VAR00001	Cohen's d	271.933	-45.509	-70.657	-20.621
	Hedges' correction	313.06	-39.53	-61.374	-17.912
	Glass's delta	384.53	-32.183	-56.844	-8.58
Group Statistics
	Group	N	Mean	Std. Deviation	Std. Error Mean
VAR00001	Blank control	4	44.8992	5.63231	2.81616
	P6-13/rscAAV8 1×1013 vg/kg	4	19392.4	2211.24	1105.62
Independent Samples Test
		Levene's Test for Equality of Variances		t-test for Equality of Means
		F	Sig.	t	df	Sig. (2-tailed)	Mean Difference	Std. Error Difference	95% Confidence Interval of the Difference
									Lower	Upper
VAR00001	Equal variances assumed	25.297	0.002	-17.499	6	0	-19347.5	1105.62	-22052.9	-16642.2
	Equal variances not assumed			-17.499	3	0	-19347.5	1105.62	-22866.1	-15829
Independent Samples Effect Sizes
		Standardizera	Point Estimate	95% Confidence Interval
				Lower	Upper
VAR00001	Cohen's d	1563.59	-12.374	-19.324	-5.454
	Hedges' correction	1800.07	-10.748	-16.786	-4.738
	Glass's delta	2211.24	-8.75	-15.564	-2.157

## Sheet: Figure 2D
Figure 2D
Raw data
Group name	Sample name	Ct		StdDev Ct	Qty		Mean Qty	Spleen viral genome (vg/ug)
GFP/rssAAV8 1×1013vg/kg	4-2	27.3431	27.3796	0.0258	3581.45	3497.45	3539.45	2199.82
	4-4	26.806	26.8529	0.0331	5079.71	4927.18	5003.45	3150.56
	4-6	27.2043	27	0.144	3919.9	4477.35	4198.62	2726.15
	4-7	27.4526	27.3532	0.0702	3335.25	3557.96	3446.6	2253.41
GFP/rssAAV8 5×1012 vg/kg	5-2	33.8957	34.1004	0.145	50.3886	44.1041	47.2463	10.7754
	5-4	33.8974	33.8974	0	50.3332	50.3332	50.3332	7.5264
	5-6	28.5344	28.4772	0.0405	1649.67	1712.31	1680.99	683.36
	5-7	31.0126	31.1894	0.125	328.905	293.163	311.034	92.597
GFP/rssAAV8 1×1012 vg/kg	7-1	32.0359	32.2923	0.181	987.973	838.334	913.153	630.108
	7-2	31.1688	31.1762	0.00519	1721.56	1713.48	1717.52	2080.81
	7-5	31.5621	31.6334	0.0504	1338.26	1278.51	1308.39	1037.6
	7-7	33.6188	33.7258	0.0756	358.441	334.705	346.573	187.144
P6-13/rscAAV8 1×1013 vg/kg	9-1	31.2529	31.2895	0.0259	1631.31	1593.5	1612.41	1846.86
	9-3	38.4507	38.0681	0.271	16.2318	20.7397	18.4858	10.6762
	9-5	30.1677	30.3033	0.0959	3268.84	2997.01	3132.92	4429.53
	9-6	30.6908	30.517	0.123	2338.31	2613.62	2475.97	4088.4
P6-13/rscAAV8 5×1012 vg/kg	10-1	31.9116	31.9848	0.0518	1069.84	1020.8	1045.32	1329.36
	10-2	32.9627	32.7103	0.179	545.66	641.419	593.539	879.578
	10-3	31.914	31.9465	0.142	1234.38	1136.92	1185.65	1592.77
	10-4	30.8678	31.1445	0.196	2087.66	1748.56	1918.11	2569.37
P6-13/rscAAV8 1×1012 vg/kg	11-1	33.2311	33.2124	0.0132	459.487	465.029	462.258	700.816
	11-3	32.8557	33.2825	0.302	584.392	444.619	514.505	714.328
	11-5	33.6809	34.0774	0.28	344.48	267.225	305.852	419.965
	11-7	33.9508	33.7992	0.107	289.786	319.347	304.567	355.457
PBS	8-1	34.5451	34.703	0.112	198.047	178.991	188.519	The value is below the standard curve, at a borderline level.
	8-2	31.3487	31.2747	0.0523	1534.2	1608.67	1571.44
	8-3	33.7992	34.1609	0.256	319.339	253.302	286.32
	8-4	33.8002	33.7001	0.0707	319.143	340.263	329.703
Tests of Normalitya
	Group	Kolmogorov-Smirnovb			Shapiro-Wilk
		Statistic	df	Sig.	Statistic	df	Sig.
VAR00001	"GFP/rssAAV8 1×1012 vg/kg"	0.223	4	.	0.954	4	0.742
	"GFP/rssAAV8 5×1012 vg/kg"	0.378	4	.	0.719	4	0.019
	"GFP/rssAAV8 1×1013 vg/kg"	0.271	4	.	0.894	4	0.401
	P6-13/rscAAV8 1×1012 vg/kg	0.294	4	.	0.823	4	0.151
	P6-13/rscAAV8 5×1012 vg/kg	0.25	4	.	0.948	4	0.705
	P6-13/rscAAV8 1×1013 vg/kg	0.265	4	.	0.906	4	0.46
Levene's Test of Equality of Error Variancesa,b
		Levene Statistic	df1	df2	Sig.
VAR00001	Based on Mean	6.993	5	18	0.001
	Based on Median	5.526	5	18	0.003
	Based on Median and with adjusted df	5.526	5	7.811	0.018
	Based on trimmed mean	6.961	5	18	0.001
Group Statistics
	Group	N	Mean	Std. Deviation	Std. Error Mean
VAR00001	"GFP/rssAAV8 1×1012 vg/kg"	4	984.25	809.295	404.648
	P6-13/rscAAV8 1×1012 vg/kg	4	547.5	186.724	93.3618
Independent Samples Test
		Levene's Test for Equality of Variances		t-test for Equality of Means
		F	Sig.	t	df	Sig. (2-tailed)	Mean Difference	Std. Error Difference	95% Confidence Interval of the Difference
									Lower	Upper
VAR00001	Equal variances assumed	3.235	0.122	1.052	6	0.333	436.75	415.278	-579.4	1452.9
	Equal variances not assumed			1.052	3.318	0.363	436.75	415.278	-815.913	1689.41
Independent Samples Effect Sizes
		Standardizera	Point Estimate	95% Confidence Interval
				Lower	Upper
VAR00001	Cohen's d	587.292	0.744	-0.73	2.162
	Hedges' correction	676.116	0.646	-0.634	1.878
	Glass's delta	186.724	2.339	0.039	4.54
Group Statistics
	Group	N	Mean	Std. Deviation	Std. Error Mean
VAR00001	"GFP/rssAAV8 5×1012 vg/kg"	4	198.482	325.4	162.7
	P6-13/rscAAV8 5×1012 vg/kg	4	1593.33	714.625	357.312
Independent Samples Test
		Levene's Test for Equality of Variances		t-test for Equality of Means
		F	Sig.	t	df	Sig. (2-tailed)	Mean Difference	Std. Error Difference	95% Confidence Interval of the Difference
									Lower	Upper
VAR00001	Equal variances assumed	1.099	0.335	-3.553	6	0.012	-1394.85	392.611	-2355.54	-434.166
	Equal variances not assumed			-3.553	4.193	0.022	-1394.85	392.611	-2465.43	-324.27
Independent Samples Effect Sizes
		Standardizera	Point Estimate	95% Confidence Interval
				Lower	Upper
VAR00001	Cohen's d	555.236	-2.512	-4.425	-0.503
	Hedges' correction	639.211	-2.182	-3.844	-0.437
	Glass's delta	714.625	-1.952	-3.924	0.135
Group Statistics
	Group	N	Mean	Std. Deviation	Std. Error Mean
VAR00001	"GFP/rssAAV8 1×1013 vg/kg"	4	2582.5	447.465	223.733
	P6-13/rscAAV8 1×1013 vg/kg	4	2595.18	2068.48	1034.24
Independent Samples Test
		Levene's Test for Equality of Variances		t-test for Equality of Means
		F	Sig.	t	df	Sig. (2-tailed)	Mean Difference	Std. Error Difference	95% Confidence Interval of the Difference
									Lower	Upper
VAR00001	Equal variances assumed	11.154	0.016	-0.012	6	0.991	-12.675	1058.16	-2601.91	2576.56
	Equal variances not assumed			-0.012	3.28	0.991	-12.675	1058.16	-3223.22	3197.87
Independent Samples Effect Sizes
		Standardizera	Point Estimate	95% Confidence Interval
				Lower	Upper
VAR00001	Cohen's d	1496.47	-0.008	-1.394	1.378
	Hedges' correction	1722.8	-0.007	-1.211	1.197
	Glass's delta	2068.48	-0.006	-1.392	1.38

## Sheet: Figure 2E
Figure 2E
Name	sample name	ct		avg ct	sample name	ct		avg ct	△CT	△△CT	2^(-△△CT)
P6-13/rscAAV8 1×1013 vg/kg	LAL 9-1	31.5659	28.7688	30.1673	18S 9-1	15.2722	15.3754	15.3238	14.8436	-2.29106	4.89416
	LAL 9-3	36.4335	28.1773	32.3054	18S 9-3	15.059	15.1391	15.0991	17.2064	0.0717375	0.951491
	LAL 9-5	37.3862	34.5437	35.965	18S 9-5	15.6016	15.5823	15.592	20.373	3.23839	0.105962
	LAL 9-6	37.9386	37.2383	37.5885	18S 9-6	15.7843	15.6229	15.7036	21.8849	4.75024	0.0371566
P6-13/rscAAV8 5×1012 vg/kg	LAL 10-1	29.1679	31.7623	30.4651	18S 10-1	15.6402	15.6723	15.6562	14.8088	-2.32576	5.01331
	LAL 10-2	36.1829	36.0381	36.1105	18S 10-2	16.0578	16.0467	16.0523	20.0583	2.92364	0.131795
	LAL 10-3	35.365	35.1656	35.2653	18S 10-3	15.1904	15.1976	15.194	20.0713	2.93669	0.130608
	LAL 10-4	33.5719	34.322	33.947	18S 10-4	15.6295	15.6389	15.6342	18.3128	1.17819	1.76
P6-13/rscAAV8 1×1012 vg/kg	LAL 11-1	37.3013	35.7831	36.5422	18S 11-1	15.5399	15.4462	15.4931	21.0492	3.91454	0.0663142
	LAL 11-3	36.6581	33.178	34.9181	18S 11-3	16.2427	16.2603	16.2515	18.6666	1.53194	0.345813
	LAL 11-5	36.3365	34.1081	35.2223	18S 11-5	15.5162	15.5301	15.5231	19.6991	2.56454	0.169043
	LAL 11-7	38.6897	39.4997	39.0947	18S 11-7	16.683	16.5405	16.6118	22.4829	5.34834	0.0245465
GFP/rssAAV8 1×1013vg/kg	LAL 4-2	35.2238	34.4462	34.835	18S 4-2	14.1542	14.0973	14.1258	20.7093	3.57464	0.0839319
	LAL 4-4	34.0118	36.2074	35.1096	18S 4-4	13.6938	13.9082	13.801	21.3086	4.17399	0.0553993
	LAL 4-6	35.5837	28.965	32.2743	18S 4-6	14.8914	14.5196	14.7055	17.5689	0.434238	0.740085
	LAL 4-7	32.7555	36.6411	34.6983	18S 4-7	16.8633	16.9332	16.8983	17.8	0.665437	0.630497
GFP/rssAAV8 5×1012 vg/kg	LAL 5-2	33.275	33.3499	33.3124	18S 5-2	14.8991	14.8162	14.8576	18.4548	1.32019	0.400483
	LAL 5-4	36.5374	28.6273	32.5823	18S 5-4	15.8077	15.7241	15.7659	16.8164	-0.318163	1.24674
	LAL 5-6	36.1017	35.4748	35.7882	18S 5-6	14.1215	14.2402	14.1808	21.6074	4.47279	0.0450357
	LAL 5-7	21.5284	35.4509	28.4897	18S 5-7	13.9832	14.0942	14.0387	14.451	-2.68366	6.42485
GFP/rssAAV8 1×1012 vg/kg	LAL 7-1	35.6267	23.2969	29.4618	18S 7-1	16.5132	16.446	16.4796	12.9822	-4.15241	17.7828
	LAL 7-2	38.0457	34.4786	36.2621	18S 7-2	17.0235	16.8746	16.949	19.3131	2.17849	0.220907
	LAL 7-5	32.0291	37.0349	34.532	18S 7-5	17.0008	17.0542	17.0275	17.5045	0.369888	0.773843
	LAL 7-7	36.3777	35.3883	35.883	18S 7-7	15.2812	15.3142	15.2977	20.5853	3.45069	0.0914618
PBS	LAL 8-1	34.6195	35.727	35.1733	18S 8-1	15.5828	15.717	15.6499	19.5234	2.38874	0.190949
	LAL 8-2	35.2091	28.9759	32.0925	18S 8-2	19.3321	19.3129	19.3225	12.77	-4.36461	20.6006
	LAL 8-3	36.8507	34.2622	35.5564	18S 8-3	15.7124	15.6819	15.6972	19.8593	2.72469	0.151282
	LAL 8-4	34.4221	32.9283	33.6752	18S 8-4	17.1775	17.4013	17.2894	16.3858	-0.748813	1.68041
Tests of Normality
	Group	Kolmogorov-Smirnova			Shapiro-Wilk
		Statistic	df	Sig.	Statistic	df	Sig.
VAR00001	Blank control	0.405	4	.	0.683	4	0.007
	"GFP/rssAAV8 1×1012 vg/kg"	0.425	4	.	0.659	4	0.003
	"GFP/rssAAV8 5×1012 vg/kg"	0.354	4	.	0.772	4	0.061
	"GFP/rssAAV8 1×1013 vg/kg"	0.294	4	.	0.818	4	0.139
	P6-13/rscAAV8 1×1012 vg/kg	0.224	4	.	0.921	4	0.543
	P6-13/rscAAV8 5×1012 vg/kg	0.26	4	.	0.828	4	0.162
	P6-13/rscAAV8 1×1013 vg/kg	0.344	4	.	0.761	4	0.049
Levene's Test of Equality of Error Variancesa,b
		Levene Statistic	df1	df2	Sig.
VAR00001	Based on Mean	4.868	6	21	0.003
	Based on Median	0.68	6	21	0.667
	Based on Median and with adjusted df	0.68	6	6.887	0.673
	Based on trimmed mean	3.727	6	21	0.011
Group Statistics
	Group	N	Mean	Std. Deviation	Std. Error Mean
VAR00001	Blank control	4	5.6558	9.98856	4.99428
	"GFP/rssAAV8 1×1012 vg/kg"	4	4.7173	8.7154	4.3577
Independent Samples Test
		Levene's Test for Equality of Variances		t-test for Equality of Means
		F	Sig.	t	df	Sig. (2-tailed)	Mean Difference	Std. Error Difference	95% Confidence Interval of the Difference
									Lower	Upper
VAR00001	Equal variances assumed	0.08	0.787	0.142	6	0.892	0.93854	6.62815	-15.28	17.1571
	Equal variances not assumed			0.142	5.892	0.892	0.93854	6.62815	-15.3524	17.2295
Independent Samples Effect Sizes
		Standardizera	Point Estimate	95% Confidence Interval
				Lower	Upper
VAR00001	Cohen's d	9.37362	0.1	-1.291	1.483
	Hedges' correction	10.7913	0.087	-1.121	1.288
	Glass's delta	8.7154	0.108	-1.289	1.488
Group Statistics
	Group	N	Mean	Std. Deviation	Std. Error Mean
VAR00001	Blank control	4	5.6558	9.98856	4.99428
	"GFP/rssAAV8 5×1012 vg/kg"	4	2.0293	2.97342	1.48671
Independent Samples Test
		Levene's Test for Equality of Variances		t-test for Equality of Means
		F	Sig.	t	df	Sig. (2-tailed)	Mean Difference	Std. Error Difference	95% Confidence Interval of the Difference
									Lower	Upper
VAR00001	Equal variances assumed	4.014	0.092	0.696	6	0.512	3.62653	5.21087	-9.12401	16.3771
	Equal variances not assumed			0.696	3.528	0.53	3.62653	5.21087	-11.6384	18.8914
Independent Samples Effect Sizes
		Standardizera	Point Estimate	95% Confidence Interval
				Lower	Upper
VAR00001	Cohen's d	7.36928	0.492	-0.939	1.885
	Hedges' correction	8.48383	0.427	-0.816	1.638
	Glass's delta	2.97342	1.22	-0.511	2.826
Group Statistics
	Group	N	Mean	Std. Deviation	Std. Error Mean
VAR00001	Blank control	4	5.6558	9.98856	4.99428
	"GFP/rssAAV8 1×1013 vg/kg"	4	0.3775	0.35843	0.17921
Independent Samples Test
		Levene's Test for Equality of Variances		t-test for Equality of Means
		F	Sig.	t	df	Sig. (2-tailed)	Mean Difference	Std. Error Difference	95% Confidence Interval of the Difference
									Lower	Upper
VAR00001	Equal variances assumed	8.108	0.029	1.056	6	0.332	5.27832	4.9975	-6.95011	17.5068
	Equal variances not assumed			1.056	3.008	0.368	5.27832	4.9975	-10.6029	21.1595
Independent Samples Effect Sizes
		Standardizera	Point Estimate	95% Confidence Interval
				Lower	Upper
VAR00001	Cohen's d	7.06753	0.747	-0.727	2.165
	Hedges' correction	8.13644	0.649	-0.632	1.881
	Glass's delta	0.35843	14.726	3.837	26.066
Group Statistics
	Group	N	Mean	Std. Deviation	Std. Error Mean
VAR00001	Blank control	4	5.6558	9.98856	4.99428
	P6-13/rscAAV8 1×1012 vg/kg	4	0.1514	0.14311	0.07155
Independent Samples Test
		Levene's Test for Equality of Variances		t-test for Equality of Means
		F	Sig.	t	df	Sig. (2-tailed)	Mean Difference	Std. Error Difference	95% Confidence Interval of the Difference
									Lower	Upper
VAR00001	Equal variances assumed	8.57	0.026	1.102	6	0.313	5.50437	4.99479	-6.71745	17.7262
	Equal variances not assumed			1.102	3.001	0.351	5.50437	4.99479	-10.3876	21.3964
Independent Samples Effect Sizes
		Standardizera	Point Estimate	95% Confidence Interval
				Lower	Upper
VAR00001	Cohen's d	7.06371	0.779	-0.701	2.202
	Hedges' correction	8.13204	0.677	-0.609	1.913
	Glass's delta	0.14311	38.463	10.273	67.925
Group Statistics
	Group	N	Mean	Std. Deviation	Std. Error Mean
VAR00001	Blank control	4	5.6558	9.98856	4.99428
	P6-13/rscAAV8 5×1012 vg/kg	4	1.7586	2.30145	1.15072
Independent Samples Test
		Levene's Test for Equality of Variances		t-test for Equality of Means
		F	Sig.	t	df	Sig. (2-tailed)	Mean Difference	Std. Error Difference	95% Confidence Interval of the Difference
									Lower	Upper
VAR00001	Equal variances assumed	5.045	0.066	0.76	6	0.476	3.89723	5.12514	-8.64352	16.438
	Equal variances not assumed			0.76	3.318	0.497	3.89723	5.12514	-11.5644	19.3589
Independent Samples Effect Sizes
		Standardizera	Point Estimate	95% Confidence Interval
				Lower	Upper
VAR00001	Cohen's d	7.24804	0.538	-0.901	1.934
	Hedges' correction	8.34425	0.467	-0.782	1.68
	Glass's delta	2.30145	1.693	-0.26	3.524
Group Statistics
	Group	N	Mean	Std. Deviation	Std. Error Mean
VAR00001	Blank control	4	5.6558	9.98856	4.99428
	P6-13/rscAAV8 1×1013 vg/kg	4	1.4972	2.30249	1.15125
Independent Samples Test
		Levene's Test for Equality of Variances		t-test for Equality of Means
		F	Sig.	t	df	Sig. (2-tailed)	Mean Difference	Std. Error Difference	95% Confidence Interval of the Difference
									Lower	Upper
VAR00001	Equal variances assumed	4.98	0.067	0.811	6	0.448	4.15861	5.12525	-8.38243	16.6996
	Equal variances not assumed			0.811	3.318	0.471	4.15861	5.12525	-11.3027	19.62
Independent Samples Effect Sizes
		Standardizera	Point Estimate	95% Confidence Interval
				Lower	Upper
VAR00001	Cohen's d	7.2482	0.574	-0.87	1.973
	Hedges' correction	8.34444	0.498	-0.756	1.714
	Glass's delta	2.30249	1.806	-0.205	3.697

## Sheet: Figure 2F
Figure 2F	Spleen LAL activity (wild-type mice)
Blank control	GFP/rssAAV8			P6-13/rscAAV8
	1×1012 vg/kg	5×1012 vg/kg	1×1013 vg/kg	1×1012 vg/kg	5×1012 vg/kg	1×1013 vg/kg
15.9302	10.4574	22.7442	13.7674	284.942	1618.61	2185.27
8.24031	12.5349	13.7442	15.1628	333.139	998.512	1873.26
13.938	13.5271	18.0543	15.186	312.326	2211.35	1957.75
11.6589	13.8837	21.062	16.5349	334.767	1609.49	2629.46
Tests of Normality
	Group	Kolmogorov-Smirnova			Shapiro-Wilk
		Statistic	df	Sig.	Statistic	df	Sig.
VAR00001	Blank control	0.175	4	.	0.982	4	0.913
	"GFP/rssAAV8 1×1012 vg/kg"	0.233	4	.	0.894	4	0.402
	"GFP/rssAAV8 5×1012 vg/kg"	0.208	4	.	0.956	4	0.754
	"GFP/rssAAV8 1×1013 vg/kg"	0.25	4	.	0.948	4	0.706
	P6-13/rscAAV8 1×1012 vg/kg	0.265	4	.	0.876	4	0.32
	P6-13/rscAAV8 5×1012 vg/kg	0.25	4	.	0.948	4	0.703
	P6-13/rscAAV8 1×1013 vg/kg	0.226	4	.	0.903	4	0.448
Levene's Test of Equality of Error Variancesa,b
		Levene Statistic	df1	df2	Sig.
VAR00001	Based on Mean	3.212	6	21	0.021
	Based on Median	3.002	6	21	0.028
	Based on Median and with adjusted df	3.002	6	4.969	0.125
	Based on trimmed mean	3.209	6	21	0.021
Group Statistics
	Group	N	Mean	Std. Deviation	Std. Error Mean
VAR00001	Blank control	4	12.4419	3.30016	1.65008
	"GFP/rssAAV8 1×1012 vg/kg"	4	12.6008	1.53868	0.76934
Independent Samples Test
		Levene's Test for Equality of Variances		t-test for Equality of Means
		F	Sig.	t	df	Sig. (2-tailed)	Mean Difference	Std. Error Difference	95% Confidence Interval of the Difference
									Lower	Upper
VAR00001	Equal variances assumed	2.299	0.18	-0.087	6	0.933	-0.15891	1.82062	-4.6138	4.29598
	Equal variances not assumed			-0.087	4.245	0.934	-0.15891	1.82062	-5.10056	4.78274
Independent Samples Effect Sizes
		Standardizera	Point Estimate	95% Confidence Interval
				Lower	Upper
VAR00001	Cohen's d	2.57474	-0.062	-1.446	1.327
	Hedges' correction	2.96415	-0.054	-1.256	1.153
	Glass's delta	1.53868	-0.103	-1.483	1.293
Group Statistics
	Group	N	Mean	Std. Deviation	Std. Error Mean
VAR00001	Blank control	4	12.4419	3.30016	1.65008
	"GFP/rssAAV8 5×1012 vg/kg"	4	18.9012	3.94756	1.97378
Independent Samples Test
		Levene's Test for Equality of Variances		t-test for Equality of Means
		F	Sig.	t	df	Sig. (2-tailed)	Mean Difference	Std. Error Difference	95% Confidence Interval of the Difference
									Lower	Upper
VAR00001	Equal variances assumed	0.168	0.696	-2.511	6	0.046	-6.4593	2.57266	-12.7544	-0.16423
	Equal variances not assumed			-2.511	5.817	0.047	-6.4593	2.57266	-12.8026	-0.11599
Independent Samples Effect Sizes
		Standardizera	Point Estimate	95% Confidence Interval
				Lower	Upper
VAR00001	Cohen's d	3.63829	-1.775	-3.427	-0.031
	Hedges' correction	4.18855	-1.542	-2.977	-0.027
	Glass's delta	3.94756	-1.636	-3.437	0.288
Group Statistics
	Group	N	Mean	Std. Deviation	Std. Error Mean
VAR00001	Blank control	4	12.4419	3.30016	1.65008
	"GFP/rssAAV8 1×1013 vg/kg"	4	15.1628	1.12992	0.56496
Independent Samples Test
		Levene's Test for Equality of Variances		t-test for Equality of Means
		F	Sig.	t	df	Sig. (2-tailed)	Mean Difference	Std. Error Difference	95% Confidence Interval of the Difference
									Lower	Upper
VAR00001	Equal variances assumed	3.98	0.093	-1.56	6	0.17	-2.72093	1.74412	-6.98863	1.54677
	Equal variances not assumed			-1.56	3.694	0.2	-2.72093	1.74412	-7.72585	2.28399
Independent Samples Effect Sizes
		Standardizera	Point Estimate	95% Confidence Interval
				Lower	Upper
VAR00001	Cohen's d	2.46655	-1.103	-2.58	0.448
	Hedges' correction	2.8396	-0.958	-2.241	0.389
	Glass's delta	1.12992	-2.408	-4.652	-0.068
Group Statistics
	Group	N	Mean	Std. Deviation	Std. Error Mean
VAR00001	Blank control	4	12.4419	3.30016	1.65008
	P6-13/rscAAV8 1×1012 vg/kg	4	316.294	23.2647	11.6324
Independent Samples Test
		Levene's Test for Equality of Variances		t-test for Equality of Means
		F	Sig.	t	df	Sig. (2-tailed)	Mean Difference	Std. Error Difference	95% Confidence Interval of the Difference
									Lower	Upper
VAR00001	Equal variances assumed	7.188	0.036	-25.862	6	0	-303.852	11.7488	-332.6	-275.103
	Equal variances not assumed			-25.862	3.121	0	-303.852	11.7488	-340.437	-267.267
Independent Samples Effect Sizes
		Standardizera	Point Estimate	95% Confidence Interval
				Lower	Upper
VAR00001	Cohen's d	16.6153	-18.287	-28.462	-8.192
	Hedges' correction	19.1283	-15.885	-24.723	-7.116
	Glass's delta	23.2647	-13.061	-23.135	-3.376
Group Statistics
	Group	N	Mean	Std. Deviation	Std. Error Mean
VAR00001	Blank control	4	12.4419	3.30016	1.65008
	P6-13/rscAAV8 5×1012 vg/kg	4	1609.49	495.181	247.59
Independent Samples Test
		Levene's Test for Equality of Variances		t-test for Equality of Means
		F	Sig.	t	df	Sig. (2-tailed)	Mean Difference	Std. Error Difference	95% Confidence Interval of the Difference
									Lower	Upper
VAR00001	Equal variances assumed	3.041	0.132	-6.45	6	0.001	-1597.05	247.596	-2202.89	-991.201
	Equal variances not assumed			-6.45	3	0.008	-1597.05	247.596	-2384.97	-809.126
Independent Samples Effect Sizes
		Standardizera	Point Estimate	95% Confidence Interval
				Lower	Upper
VAR00001	Cohen's d	350.153	-4.561	-7.396	-1.659
	Hedges' correction	403.112	-3.962	-6.424	-1.441
	Glass's delta	495.181	-3.225	-6.002	-0.397
Group Statistics
	Group	N	Mean	Std. Deviation	Std. Error Mean
VAR00001	Blank control	4	12.4419	3.30016	1.65008
	P6-13/rscAAV8 1×1013 vg/kg	4	2161.43	338.697	169.348
Independent Samples Test
		Levene's Test for Equality of Variances		t-test for Equality of Means
		F	Sig.	t	df	Sig. (2-tailed)	Mean Difference	Std. Error Difference	95% Confidence Interval of the Difference
									Lower	Upper
VAR00001	Equal variances assumed	6.956	0.039	-12.689	6	0	-2148.99	169.356	-2563.39	-1734.59
	Equal variances not assumed			-12.689	3.001	0.001	-2148.99	169.356	-2687.9	-1610.08
Independent Samples Effect Sizes
		Standardizera	Point Estimate	95% Confidence Interval
				Lower	Upper
VAR00001	Cohen's d	239.506	-8.973	-14.092	-3.85
	Hedges' correction	275.73	-7.794	-12.24	-3.344
	Glass's delta	338.697	-6.345	-11.362	-1.443

## Sheet: Figure 2G
Figure 2G	Serum LAL activity (wild-type mice)
Blank control	GFP/rssAAV8			P6-13/rscAAV8
	1×1012 vg/kg	5×1012 vg/kg	1×1013 vg/kg	1×1012 vg/kg	5×1012 vg/kg	1×1013 vg/kg
55.1	56.05	51.16	58.49	192.56	723.49	716.86
52	49.19	47.09	60.35	386.86	352.67	664.88
49.5	48.95	52.33	60.93	977.44	298.26	800.23
54.3	51.51	49.53	50.12	819.77	458.14	846.28
Tests of Normality
	Group	Kolmogorov-Smirnova			Shapiro-Wilk
		Statistic	df	Sig.	Statistic	df	Sig.
VAR00001	Blank control	0.234	4	.	0.94	4	0.654
	"GFP/rssAAV8 1×1012 vg/kg"	0.251	4	.	0.853	4	0.235
	"GFP/rssAAV8 5×1012 vg/kg"	0.191	4	.	0.97	4	0.841
	"GFP/rssAAV8 1×1013 vg/kg"	0.33	4	.	0.795	4	0.094
	P6-13/rscAAV8 1×1012 vg/kg	0.231	4	.	0.93	4	0.593
	P6-13/rscAAV8 5×1012 vg/kg	0.25	4	.	0.896	4	0.412
	P6-13/rscAAV8 1×1013 vg/kg	0.202	4	.	0.963	4	0.796
Levene's Test of Equality of Error Variancesa,b
		Levene Statistic	df1	df2	Sig.
VAR00001	Based on Mean	15.323	6	21	0
	Based on Median	13.184	6	21	0
	Based on Median and with adjusted df	13.184	6	6.118	0.003
	Based on trimmed mean	15.294	6	21	0
Group Statistics
	Group	N	Mean	Std. Deviation	Std. Error Mean
VAR00001	Blank control	4	52.725	2.51976	1.25988
	"GFP/rssAAV8 1×1012 vg/kg"	4	51.425	3.29235	1.64617
Independent Samples Test
		Levene's Test for Equality of Variances		t-test for Equality of Means
		F	Sig.	t	df	Sig. (2-tailed)	Mean Difference	Std. Error Difference	95% Confidence Interval of the Difference
									Lower	Upper
VAR00001	Equal variances assumed	0.126	0.735	0.627	6	0.554	1.3	2.07296	-3.77236	6.37236
	Equal variances not assumed			0.627	5.617	0.555	1.3	2.07296	-3.85747	6.45747
Independent Samples Effect Sizes
		Standardizera	Point Estimate	95% Confidence Interval
				Lower	Upper
VAR00001	Cohen's d	2.93162	0.443	-0.981	1.833
	Hedges' correction	3.375	0.385	-0.853	1.593
	Glass's delta	3.29235	0.395	-1.053	1.784
Group Statistics
	Group	N	Mean	Std. Deviation	Std. Error Mean
VAR00001	Blank control	4	52.725	2.51976	1.25988
	"GFP/rssAAV8 5×1012 vg/kg"	4	50.0275	2.27013	1.13507
Independent Samples Test
		Levene's Test for Equality of Variances		t-test for Equality of Means
		F	Sig.	t	df	Sig. (2-tailed)	Mean Difference	Std. Error Difference	95% Confidence Interval of the Difference
									Lower	Upper
VAR00001	Equal variances assumed	0.112	0.749	1.591	6	0.163	2.6975	1.69578	-1.45192	6.84692
	Equal variances not assumed			1.591	5.936	0.163	2.6975	1.69578	-1.46281	6.85781
Independent Samples Effect Sizes
		Standardizera	Point Estimate	95% Confidence Interval
				Lower	Upper
VAR00001	Cohen's d	2.39819	1.125	-0.432	2.606
	Hedges' correction	2.7609	0.977	-0.375	2.264
	Glass's delta	2.27013	1.188	-0.528	2.782
Group Statistics
	Group	N	Mean	Std. Deviation	Std. Error Mean
VAR00001	Blank control	4	52.725	2.51976	1.25988
	"GFP/rssAAV8 1×1013 vg/kg"	4	57.4725	5.01095	2.50548
Independent Samples Test
		Levene's Test for Equality of Variances		t-test for Equality of Means
		F	Sig.	t	df	Sig. (2-tailed)	Mean Difference	Std. Error Difference	95% Confidence Interval of the Difference
									Lower	Upper
VAR00001	Equal variances assumed	1.405	0.281	-1.693	6	0.141	-4.7475	2.80441	-11.6096	2.11464
	Equal variances not assumed			-1.693	4.426	0.159	-4.7475	2.80441	-12.247	2.75196
Independent Samples Effect Sizes
		Standardizera	Point Estimate	95% Confidence Interval
				Lower	Upper
VAR00001	Cohen's d	3.96603	-1.197	-2.694	0.378
	Hedges' correction	4.56586	-1.04	-2.34	0.328
	Glass's delta	5.01095	-0.947	-2.454	0.672
Group Statistics
	Group	N	Mean	Std. Deviation	Std. Error Mean
VAR00001	Blank control	4	52.725	2.51976	1.25988
	P6-13/rscAAV8 1×1012 vg/kg	4	594.158	366.087	183.044
Independent Samples Test
		Levene's Test for Equality of Variances		t-test for Equality of Means
		F	Sig.	t	df	Sig. (2-tailed)	Mean Difference	Std. Error Difference	95% Confidence Interval of the Difference
									Lower	Upper
VAR00001	Equal variances assumed	35.065	0.001	-2.958	6	0.025	-541.433	183.048	-989.335	-93.5305
	Equal variances not assumed			-2.958	3	0.06	-541.433	183.048	-1123.94	41.0763
Independent Samples Effect Sizes
		Standardizera	Point Estimate	95% Confidence Interval
				Lower	Upper
VAR00001	Cohen's d	258.869	-2.092	-3.848	-0.239
	Hedges' correction	298.021	-1.817	-3.342	-0.208
	Glass's delta	366.087	-1.479	-3.202	0.369
Group Statistics
	Group	N	Mean	Std. Deviation	Std. Error Mean
VAR00001	Blank control	4	52.725	2.51976	1.25988
	P6-13/rscAAV8 5×1012 vg/kg	4	458.14	188.941	94.4705
Independent Samples Test
		Levene's Test for Equality of Variances		t-test for Equality of Means
		F	Sig.	t	df	Sig. (2-tailed)	Mean Difference	Std. Error Difference	95% Confidence Interval of the Difference
									Lower	Upper
VAR00001	Equal variances assumed	5.587	0.056	-4.291	6	0.005	-405.415	94.4789	-636.597	-174.233
	Equal variances not assumed			-4.291	3.001	0.023	-405.415	94.4789	-706.029	-104.801
Independent Samples Effect Sizes
		Standardizera	Point Estimate	95% Confidence Interval
				Lower	Upper
VAR00001	Cohen's d	133.613	-3.034	-5.162	-0.816
	Hedges' correction	153.821	-2.636	-4.484	-0.708
	Glass's delta	188.941	-2.146	-4.23	0.047
Group Statistics
	Group	N	Mean	Std. Deviation	Std. Error Mean
VAR00001	Blank control	4	52.725	2.51976	1.25988
	P6-13/rscAAV8 1×1013 vg/kg	4	757.062	81.5211	40.7605
Independent Samples Test
		Levene's Test for Equality of Variances		t-test for Equality of Means
		F	Sig.	t	df	Sig. (2-tailed)	Mean Difference	Std. Error Difference	95% Confidence Interval of the Difference
									Lower	Upper
VAR00001	Equal variances assumed	20.494	0.004	-17.272	6	0	-704.337	40.78	-804.123	-604.552
	Equal variances not assumed			-17.272	3.006	0	-704.337	40.78	-833.978	-574.697
Independent Samples Effect Sizes
		Standardizera	Point Estimate	95% Confidence Interval
				Lower	Upper
VAR00001	Cohen's d	57.6716	-12.213	-19.076	-5.379
	Hedges' correction	66.394	-10.608	-16.57	-4.672
	Glass's delta	81.5211	-8.64	-15.371	-2.125

## Sheet: Figure 3B
Figure 3B	Liver relative weight (% of body weight) (Young cohort)
Group name	Sample name		Liver weight（g）	Body weight (g)
Wild-type G-1	#1	H36454	0.846	25.4
	#2	H36455	0.968	22.8
	#3	H36456	0.958	26.4
	#4	H36458	0.852	23.2
	#5	H36461	1.272	34.1
	#6	H36462	1.206	31.7
	#7	H36463	1.167	33.1
	#8	H36459	1.114	33.3
LAL-/- G-2	#9	H36468	2.618	19.3
	#10	H36479	2.697	18.6
	#11	H36481	2.73	16.9
	#12	H36466	2.718	17.1
	#13	H36496	3.236	20.4
	#14	H36500	2.966	19.3
	#15	H36484	3.252	22.5
	#16	H36504	3.363	20.3
6×1011 G-3	#17	H36471	1.215	21.5
	#18	H36472	1.365	21.6
	#19	H36473	1.408	24.8
	#20	H36469	1.335	21.9
	#21	H36503	1.476	27.6
	#22	H36501	1.323	28.7
	#23	H36492	1.609	28
	#24	H36489	1.314	28.1
2×1012 G-4	#25	H36464	1.196	22.5
	#26	H36480	1.176	24.3
	#27	H36470	1.235	24.5
	#28	H36482	1.173	23.2
	#29	H36499	1.246	27.4
	#30	H36502	1.4	28.4
	#31	H36485	1.302	28.9
	#32	H36498	1.423	28.8
6×1012 G-5	#33	H36478	1.071	21.3
	#34	H36467	1.181	24.2
	#35	H36483	1.123	23
	#36	H36465	1.051	24.5
	#37	H36488	1.549	29.5
	#38	H36493	1.613	30.3
	#39	H36497	1.363	29.1
	#40	H36491	1.398	29.9
Liver relative weight (% of body weight) (Young cohort)
Wild-type	LAL-/-	6×1011	2×1012	6×1012
3.33071	13.5648	5.65116	5.31556	5.02817
4.24561	14.5	6.31944	4.83951	4.88017
3.62879	16.1538	5.67742	5.04082	4.88261
3.67241	15.8947	6.09589	5.05603	4.2898
3.73021	15.8627	5.34783	4.54745	5.25085
3.80442	15.3679	4.60976	4.92958	5.32343
3.52568	14.4533	5.74643	4.50519	4.68385
3.34535	16.5665	4.67616	4.94097	4.67559
Tests of Normality
	Group	Kolmogorov-Smirnova			Shapiro-Wilk
		Statistic	df	Sig.	Statistic	df	Sig.
VAR00001	Wild-type	0.186	8	.200*	0.913	8	0.372
	LAL-/-	0.21	8	.200*	0.935	8	0.564
	6×1011	0.213	8	.200*	0.918	8	0.412
	2×1012	0.174	8	.200*	0.938	8	0.594
	6×1012	0.149	8	.200*	0.96	8	0.808
Levene's Test of Equality of Error Variancesa,b
		Levene Statistic	df1	df2	Sig.
VAR00001	Based on Mean	6.531	4	35	0
	Based on Median	4.188	4	35	0.007
	Based on Median and with adjusted df	4.188	4	17.153	0.015
	Based on trimmed mean	6.205	4	35	0.001
Group Statistics
	Group	N	Mean	Std. Deviation	Std. Error Mean
VAR00001	LAL-/-	8	15.2955	1.02649	0.36292
	6×1011	8	5.5155	0.61343	0.21688
Independent Samples Test
		Levene's Test for Equality of Variances		t-test for Equality of Means
		F	Sig.	t	df	Sig. (2-tailed)	Mean Difference	Std. Error Difference	95% Confidence Interval of the Difference
									Lower	Upper
VAR00001	Equal variances assumed	2.957	0.108	23.132	14	0	9.77997	0.42279	8.87318	10.6867
	Equal variances not assumed			23.132	11.434	0	9.77997	0.42279	8.85371	10.7062
Independent Samples Effect Sizes
		Standardizera	Point Estimate	95% Confidence Interval
				Lower	Upper
VAR00001	Cohen's d	0.84557	11.566	7.21	15.901
	Hedges' correction	0.89451	10.933	6.816	15.031
	Glass's delta	0.61343	15.943	7.765	24.165
Group Statistics
	Group	N	Mean	Std. Deviation	Std. Error Mean
VAR00001	LAL-/-	8	15.2955	1.02649	0.36292
	2×1012	8	4.8969	0.26811	0.09479
Independent Samples Test
		Levene's Test for Equality of Variances		t-test for Equality of Means
		F	Sig.	t	df	Sig. (2-tailed)	Mean Difference	Std. Error Difference	95% Confidence Interval of the Difference
									Lower	Upper
VAR00001	Equal variances assumed	12.247	0.004	27.723	14	0	10.3986	0.37509	9.59409	11.2031
	Equal variances not assumed			27.723	7.951	0	10.3986	0.37509	9.53268	11.2645
Independent Samples Effect Sizes
		Standardizera	Point Estimate	95% Confidence Interval
				Lower	Upper
VAR00001	Cohen's d	0.75019	13.861	8.686	19.019
	Hedges' correction	0.79361	13.103	8.21	17.978
	Glass's delta	0.26811	38.785	19.028	58.683
Group Statistics
	Group	N	Mean	Std. Deviation	Std. Error Mean
VAR00001	LAL-/-	8	15.2955	1.02649	0.36292
	6×1012	8	4.8768	0.3348	0.11837
Independent Samples Test
		Levene's Test for Equality of Variances		t-test for Equality of Means
		F	Sig.	t	df	Sig. (2-tailed)	Mean Difference	Std. Error Difference	95% Confidence Interval of the Difference
									Lower	Upper
VAR00001	Equal variances assumed	9.941	0.007	27.293	14	0	10.4187	0.38174	9.59993	11.2374
	Equal variances not assumed			27.293	8.473	0	10.4187	0.38174	9.54686	11.2905
Independent Samples Effect Sizes
		Standardizera	Point Estimate	95% Confidence Interval
				Lower	Upper
VAR00001	Cohen's d	0.76347	13.646	8.548	18.727
	Hedges' correction	0.80766	12.9	8.08	17.702
	Glass's delta	0.3348	31.119	15.255	47.093

## Sheet: Figure 3C
Figure 3C	ALT (U/L) (Young cohort)
Wild-type	LAL-/-	6×1011	2×1012	6×1012
26	238	71	37	36
49	299	45	32	35
23	1310	29	24	37
29	460	76	31	22
24	567	52	44	41
27	561	48	39	40
20	228	52	35	44
28	540	41	40	35
Tests of Normality
	Group	Kolmogorov-Smirnova			Shapiro-Wilk
		Statistic	df	Sig.	Statistic	df	Sig.
VAR00001	Wild-type	0.341	8	0.007	0.74	8	0.006
	LAL-/-	0.327	8	0.012	0.774	8	0.015
	6×1011	0.244	8	0.18	0.939	8	0.601
	2×1012	0.122	8	.200*	0.977	8	0.947
	6×1012	0.3	8	0.033	0.858	8	0.116
Levene's Test of Equality of Error Variancesa,b
		Levene Statistic	df1	df2	Sig.
VAR00001	Based on Mean	5.486	4	35	0.002
	Based on Median	5.43	4	35	0.002
	Based on Median and with adjusted df	5.43	4	7.04	0.026
	Based on trimmed mean	5.42	4	35	0.002
Group Statistics
	Group	N	Mean	Std. Deviation	Std. Error Mean
VAR00001	LAL-/-	8	525.375	347.519	122.867
	6×1011	8	51.75	15.36	5.43057
Independent Samples Test
		Levene's Test for Equality of Variances		t-test for Equality of Means
		F	Sig.	t	df	Sig. (2-tailed)	Mean Difference	Std. Error Difference	95% Confidence Interval of the Difference
									Lower	Upper
VAR00001	Equal variances assumed	5.251	0.038	3.851	14	0.002	473.625	122.987	209.845	737.405
	Equal variances not assumed			3.851	7.027	0.006	473.625	122.987	183.037	764.213
Independent Samples Effect Sizes
		Standardizera	Point Estimate	95% Confidence Interval
				Lower	Upper
VAR00001	Cohen's d	245.973	1.926	0.695	3.111
	Hedges' correction	260.21	1.82	0.657	2.941
	Glass's delta	15.36	30.835	15.115	46.664
Group Statistics
	Group	N	Mean	Std. Deviation	Std. Error Mean
VAR00001	LAL-/-	8	525.375	347.519	122.867
	2×1012	8	35.25	6.22782	2.20187
Independent Samples Test
		Levene's Test for Equality of Variances		t-test for Equality of Means
		F	Sig.	t	df	Sig. (2-tailed)	Mean Difference	Std. Error Difference	95% Confidence Interval of the Difference
									Lower	Upper
VAR00001	Equal variances assumed	5.578	0.033	3.988	14	0.001	490.125	122.886	226.56	753.69
	Equal variances not assumed			3.988	7.004	0.005	490.125	122.886	199.583	780.667
Independent Samples Effect Sizes
		Standardizera	Point Estimate	95% Confidence Interval
				Lower	Upper
VAR00001	Cohen's d	245.773	1.994	0.749	3.194
	Hedges' correction	259.998	1.885	0.708	3.02
	Glass's delta	6.22782	78.699	38.654	119.04
Group Statistics
	Group	N	Mean	Std. Deviation	Std. Error Mean
VAR00001	LAL-/-	8	525.375	347.519	122.867
	6×1012	8	36.25	6.58461	2.32801
Independent Samples Test
		Levene's Test for Equality of Variances		t-test for Equality of Means
		F	Sig.	t	df	Sig. (2-tailed)	Mean Difference	Std. Error Difference	95% Confidence Interval of the Difference
									Lower	Upper
VAR00001	Equal variances assumed	5.604	0.033	3.98	14	0.001	489.125	122.889	225.555	752.695
	Equal variances not assumed			3.98	7.005	0.005	489.125	122.889	198.582	779.668
Independent Samples Effect Sizes
		Standardizera	Point Estimate	95% Confidence Interval
				Lower	Upper
VAR00001	Cohen's d	245.777	1.99	0.745	3.189
	Hedges' correction	260.003	1.881	0.705	3.015
	Glass's delta	6.58461	74.283	36.483	112.361

## Sheet: Figure 3D
Figure 3D	AST (U/L) (Young cohort)
Wild-type	LAL-/-	6×1011	2×1012	6×1012
56	586	212	108	174
244	536	136	157	164
57	1420	169	78	91
79	1086	204	122	143
58	1560	234	106	88
85	1800	172	176	124
47	728	104	133	145
57	1330	99	147	92
Tests of Normality
	Group	Kolmogorov-Smirnova			Shapiro-Wilk
		Statistic	df	Sig.	Statistic	df	Sig.
VAR00001	Wild-type	0.377	8	0.001	0.585	8	0
	LAL-/-	0.177	8	.200*	0.929	8	0.508
	6×1011	0.15	8	.200*	0.937	8	0.583
	2×1012	0.116	8	.200*	0.988	8	0.992
	6×1012	0.226	8	.200*	0.89	8	0.236
Levene's Test of Equality of Error Variancesa,b
		Levene Statistic	df1	df2	Sig.
VAR00001	Based on Mean	22.017	4	35	0
	Based on Median	18.928	4	35	0
	Based on Median and with adjusted df	18.928	4	8.483	0
	Based on trimmed mean	21.946	4	35	0
Group Statistics
	Group	N	Mean	Std. Deviation	Std. Error Mean
VAR00001	LAL-/-	8	1130.75	473.619	167.45
	6×1011	8	166.25	49.945	17.6582
Independent Samples Test
		Levene's Test for Equality of Variances		t-test for Equality of Means
		F	Sig.	t	df	Sig. (2-tailed)	Mean Difference	Std. Error Difference	95% Confidence Interval of the Difference
									Lower	Upper
VAR00001	Equal variances assumed	22.589	0	5.728	14	0	964.5	168.378	603.365	1325.64
	Equal variances not assumed			5.728	7.156	0.001	964.5	168.378	568.098	1360.9
Independent Samples Effect Sizes
		Standardizera	Point Estimate	95% Confidence Interval
				Lower	Upper
VAR00001	Cohen's d	336.756	2.864	1.404	4.277
	Hedges' correction	356.248	2.707	1.327	4.043
	Glass's delta	49.945	19.311	9.432	29.25
Group Statistics
	Group	N	Mean	Std. Deviation	Std. Error Mean
VAR00001	LAL-/-	8	1130.75	473.619	167.45
	2×1012	8	128.375	31.5094	11.1402
Independent Samples Test
		Levene's Test for Equality of Variances		t-test for Equality of Means
		F	Sig.	t	df	Sig. (2-tailed)	Mean Difference	Std. Error Difference	95% Confidence Interval of the Difference
									Lower	Upper
VAR00001	Equal variances assumed	24.748	0	5.973	14	0	1002.38	167.82	642.437	1362.31
	Equal variances not assumed			5.973	7.062	0.001	1002.38	167.82	606.249	1398.5
Independent Samples Effect Sizes
		Standardizera	Point Estimate	95% Confidence Interval
				Lower	Upper
VAR00001	Cohen's d	335.64	2.986	1.493	4.432
	Hedges' correction	355.066	2.823	1.412	4.19
	Glass's delta	31.5094	31.812	15.596	48.14
Group Statistics
	Group	N	Mean	Std. Deviation	Std. Error Mean
VAR00001	LAL-/-	8	1130.75	473.619	167.45
	6×1012	8	127.625	34.2384	12.1051
Independent Samples Test
		Levene's Test for Equality of Variances		t-test for Equality of Means
		F	Sig.	t	df	Sig. (2-tailed)	Mean Difference	Std. Error Difference	95% Confidence Interval of the Difference
									Lower	Upper
VAR00001	Equal variances assumed	24.255	0	5.975	14	0	1003.12	167.887	643.044	1363.21
	Equal variances not assumed			5.975	7.073	0.001	1003.12	167.887	606.967	1399.28
Independent Samples Effect Sizes
		Standardizera	Point Estimate	95% Confidence Interval
				Lower	Upper
VAR00001	Cohen's d	335.773	2.988	1.494	4.434
	Hedges' correction	355.208	2.824	1.412	4.191
	Glass's delta	34.2384	29.298	14.358	44.341

[truncated: 48 more sheets: Figure 3E, Figure 3F, Figure 3G, Figure 3H, Figure 3I, Figure 3J, Figure 3K, Figure 3L, Figure 3M, Figure 3N, Figure 3P, Figure 3Q, Figure 3R, Figure 3S, Figure 4B, Figure 4C, Figure 4D, Figure 4E, Figure 4F, Figure 4G …]
